# Supplementary material for: Metabolic Predictors in Risk Stratification for Oral Cavity and Oropharyngeal Cancer Patients Undergoing Free Flap Tissue Transfer: A Retrospective Study
Source: Cancers (Basel). 2026 Feb 20;18(4):698. doi: 10.3390/cancers18040698 (PMC12939334; doi:10.3390/cancers18040698)
Supplement: Supplementary file 1 [file cancers-18-00698-s001.zip]

Archive with 1 entries (1 files):
- cancers-4134104-supplementary.xlsx
