# Supplementary material for: Metabolic Predictors in Risk Stratification for Oral Cavity and Oropharyngeal Cancer Patients Undergoing Free Flap Tissue Transfer: A Retrospective Study
Source: Cancers (Basel). 2026 Feb 20;18(4):698. doi: 10.3390/cancers18040698 (PMC12939334; doi:10.3390/cancers18040698)
Supplement: Supplementary file 1 [file cancers-18-00698-s001.zip › cancers-4134104-supplementary.xlsx]

## Sheet: Sheet1
BMI	Trajanje_operacije	Trajanje_ishemije	Albumini2	Proteini2	Ca1	Hospitalizacija	SIRS	PRISM_Score	Komplikacije
25.1	280	75.6	32	51	4.7	17	0	7	0
23.03	400	108	31	55	4.8	23	0	9	0
19.38	455	150.15	27	48	4.6	35	1	11	1
23.89	570	145.8			4.6	40	0	5	0
24.03	375	101.25	34	53	4.6	11	1	10	0
33.14	380	183.6	37	54	4.4	8	0	8	0
31.14	465	125.55	34	55	4.3	27	1	13	2, 3
31.25	485	129.6	31	59		79	1	13	0
22.15	445	120.15			4.2	19	0	5	0
	487	131.5	28	56	5.2		0	8	1,3
18.56	420	113.4	30	49	5.2	15	0	9	1
27.7	450	121.5	28	50	4.6	53	0	11	1, 3
29.4	270	72.9	34	55	4.1	17	0	7	2
34.41	210	56.7	32	56	4.8	18	0	7	0
22.4	390	105.3	31	54	4.6	24	0	9	0
27.44	375	101.25			4.8	42	1	9	0
20.98	375	101.25	25	45	4	24	0	9	0
24.9	465	125.55	27	49	4.5	24	1	11	1
17.11	345	93.15	30	51	4.2	17	0	9	0
24.8	285	76.95	31	53	4	16	0	5	0
25.44	375	101.25			3.6	50	1	9	1, 2, 3
21.26	290	78.3	38	60	4.6	11	1	2	0
27.17	465	125.55			3.7	15	1	9	0
27.28	475	128.25	38	66	4.8	17	1	9	0
24.49	450	121.5	36	55	4	22	0	7	0
32.14	390	105.3			4.5	102	1	9	1
28.73	405	109.35	33	60		14	1	10	0
27.68	285	76.95	28	46		26	1	9	0
24.59	315	85.05	29	48	4.3	12	0	4	1
21.63	525	141.75	26	47	4.4	37	1	11	1
24.68	495	133.65	35	53	4.6	30	1	9	1, 2, 3
	240	64.8	27	51			0	4	0
13.33	465	125.55			3.8	28	1	9	1
18.65	375	101.25	27	46	4.4	23	0	9	2,3
28.73	375	101.25	30	60	4.9	35	0	9	0
26.6	385	103.95	33	59	4.9	19	1	13	0
21	300	81	34	56	4	14	0	4	0
28.37	560	151.2	34	53		12	0	10	2
21.15	435	117.45			4.4	24	1	7	1
28.41	430	116.1			4.2	18	0	7	0
27.16	345	93.15	35	58	4.5	10	0	6	2
18.4	285	76.95	34	66	4.9	24	0	5	0
24	345	93.15	34	53	4.6		1	8	1
21.67	435	117.45	28	56	4.4	15	1	11	1
32	465	125.55	31	52	4.2	19	1	13	0
34.29	405	109.35	35	55	4.1	19	0	9	1, 2
29.8	555	183.15	29	49	4	26	0	11	3
24.54	285	76.95	33	54	4.2	17	0	5	1
27.73	255	68.85			4.4	12	1	4	0
24.62	315	85.05	28	47	4.4	18	0	5	0
27.76	315	85.05	34	55		16	1	9	1, 2
23.15	275	74.25	33	48	5.5	9	0	4	2
25.13	345	93.15	35	60	4.6	18	1	7	0
21.14	465	125.55	25	47	5.2	59	0	9	1, 3
26.67	315	85.05	37	54	3.9	30	1	7	2
29.64	375	101.25			4.7	11	1	8	0
28.09	315	85.05	31	52	4.3	29	1	9	0
24.78	225	60.75	35	54	4.5	15	0	3	0
21.26	305	82.35	37	62	4.3	23	0	1	0
26.04	405	109.35	29	52	5.2	64	1	13	0
	405	109.35	27	48	3.7	64	0	9	2
26.04			40	63	4.4	10	0	2	0
18.59	375	101.25	34	55	4.3	23	0	9	0
26.7			29	53	4.3	16	0	7	0
23.43	345	93.15	40	69	4.6	12	0	2	2
21.51	425	114.75	25	44	5	31	0	9	2,3
17.93	405	109.35	24	41	3.3	16	0	11	0
20.57	465	125.55	28	48	4.6	42	1	11	1, 3
28.72	345	93.15	40	68	4.4	16	0	5	0
17.3	355	95.85	31	54	4.2	36	0	9	2,3
21.11	345	93.15	34		4.5	18	0	5	0
27.76	405	109.35	40	72	4	18	1	9	1
25.16	375	101.25	33	55	4.4	20	0	11	1,3
19.57	585	157.95			3.6	18	1	7	0
24.77	540	178.2			5.2	44	0	5	1
28.4	315	85.05	29	50	4.5	24	0	7	1
25.61	345	93.15	27	49	4.7	44	0	9	1
20.37					4.4	12	0	0	1, 3
25.83	285	76.95	40	62	4.2	21	0	3	2, 3
26.81	315	85.05	34	57	4.6	20	0	7	0
27.99	345	93.15	36	61	4.1	11	0	4	0
24.09	465	125.55	27	51	4.2	18	0	9	0
24.61	315	85.05	31	51	4.4	20	0	5	0
24.45	285	76.95	34	59	4.7	17	0	5	0
24.72	195	52.65	35	59	4.6	58	1	5	0
31.25	435	117.45	27	43	4.1	8	1	12	2
20.96	405	133.65	27	54	4.2	28	1	11	0
27.55	405	109.35	32	50		14	0	10	0
24.77	285	76.95	37	58	3.9	16	0	3	0
	105	28.35	30	51	4.8		0	4	0
	405	109.35	37	61	4.5		0	4	0
24	285	76.95	35	60	4.3	16	1	3	0
								0
								0
								0
								0
								0
								0
								0
								0
								0
								0
								0
								0
								0
								0
								0
								0
								0
								0
								0
